# Supplementary material for: Excess mortality during the COVID-19 outbreak in Italy: a two-stage interrupted time-series analysis
Source: Int J Epidemiol. 2020 Oct 14;49(6):1909–17. doi: 10.1093/ije/dyaa169 (PMC7665549; doi:10.1093/ije/dyaa169)
Supplement: dyaa169_Supplementary_Data [file dyaa169_supplementary_data.zip]

Archive with 3 entries (3 files):
- ije-2020-07-1278-File005.xlsx
- ije-2020-07-1278-File006.xlsx
- ije-2020-07-1278-File007.xlsx
