# Supplementary material for: Excess mortality during the COVID-19 outbreak in Italy: a two-stage interrupted time-series analysis
Source: Int J Epidemiol. 2020 Oct 14;49(6):1909–17. doi: 10.1093/ije/dyaa169 (PMC7665549; doi:10.1093/ije/dyaa169)
Supplement: dyaa169_Supplementary_Data [file dyaa169_supplementary_data.zip › ije-2020-07-1278-File006.xlsx]

## Sheet: 15Feb-15May
Region

## Sheet: 1Feb-4Feb
Region

## Sheet: 5Feb-11Feb
Region

## Sheet: 12Feb-18Feb
Region

## Sheet: 19Feb-25Feb
Region

## Sheet: 26Feb-3Mar
Region

## Sheet: 4Mar-10Mar
Region

## Sheet: 11Mar-17Mar
Region

## Sheet: 18Mar-24Mar
Region

## Sheet: 25Mar-31Mar
Region

[truncated: 7 more sheets: 1Apr-7Apr, 8Apr-14Apr, 15Apr-21Apr, 22Apr-28Apr, 29Apr-5May, 6May-12May, 13May-15May]
